# Supplementary material for: Inflammatory IFIT3 renders chemotherapy resistance by regulating post-translational modification of VDAC2 in pancreatic cancer
Source: Theranostics. 2020 Jun 1;10(16):7178–92. doi: 10.7150/thno.43093 (PMC7330856; doi:10.7150/thno.43093)
Supplement: Supplementary file 2 — Supplementary S2. [file thnov10p7178s2.zip]

Archive with 7 entries (6 files):
- Supplementary file S2_Mass spectrometry results.xlsx
- __MACOSX/
- __MACOSX/._Supplementary file S2_Mass spectrometry results.xlsx
- Supplementary file S3_GO analysis of proteins identified by MS.xlsx
- __MACOSX/._Supplementary file S3_GO analysis of proteins identified by MS.xlsx
- Supplementary file S1_Sample identifier.xlsx
- __MACOSX/._Supplementary file S1_Sample identifier.xlsx
