# Supplementary material for: Inflammatory IFIT3 renders chemotherapy resistance by regulating post-translational modification of VDAC2 in pancreatic cancer
Source: Theranostics. 2020 Jun 1;10(16):7178–92. doi: 10.7150/thno.43093 (PMC7330856; doi:10.7150/thno.43093)
Supplement: Supplementary file 2 — Supplementary S2. [file thnov10p7178s2.zip › Supplementary file S2_Mass spectrometry results.xlsx]

## Sheet: Sheet1
Supplementary file S2: Mass spectrometry results
Gene names	Protein names	# proteins	Peptides	Unique peptides	Coverage [%]	Score	MW [kDa]	# AA	Identified in L3.6pl	Identified in TBO368
IFIT3	Interferon-induced protein with tetratricopeptide repeats 3	1	29	29	71.6	323.31	55.984	490	Yes	Yes
IFIT1	Interferon-induced protein with tetratricopeptide repeats 1	3	34	34	73.2	323.31	55.36	478	Yes	Yes
IFIT2	Interferon-induced protein with tetratricopeptide repeats 2	2	25	25	55.9	323.31	54.632	472	Yes	Yes
CCT3	T-complex protein 1 subunit gamma	8	21	21	39.4	323.31	60.533	545	Yes
EEF2	Elongation factor 2	1	34	33	49.4	323.31	95.337	858	Yes
FASN	Fatty acid synthase;[Acyl-carrier-protein] S-acetyltransferase;[Acyl-carrier-protein] S-malonyltransferase;3-oxoacyl-[acyl-carrier-protein] synthase;3-oxoacyl-[acyl-carrier-protein] reductase;3-hydroxyacyl-[acyl-carrier-protein] dehydratase;Enoyl-[acyl-carrier-protein] reductase;Oleoyl-[acyl-carrier-protein] hydrolase	3	39	39	21	323.31	273.2	2509	Yes
YBX1	Nuclease-sensitive element-binding protein 1	6	9	9	34.8	323.31	41.905	374	Yes
TFRC	Transferrin receptor protein 1;Transferrin receptor protein 1, serum form	4	30	30	46.7	323.31	84.87	760		Yes
KRT19	Keratin, type I cytoskeletal 19	2	45	1	93.8	312.12	44.105	400		Yes
LMO7	LIM domain only protein 7	17	25	25	20.6	284.82	145.42	1275		Yes
NOP56	Nucleolar protein 56	4	22	22	40.7	278.85	66.049	594		Yes
CCT6A	T-complex protein 1 subunit zeta	3	24	24	55	251.74	58.024	531	Yes
LIMA1	LIM domain and actin-binding protein 1	8	23	23	37.7	208.5	85.225	759		Yes
IQGAP1	Ras GTPase-activating-like protein IQGAP1	7	19	19	12.4	185.63	189.25	1657		Yes
NUP153	Nuclear pore complex protein Nup153	1	16	16	13.5	178.23	153.94	1475		Yes
AP3D1	AP-3 complex subunit delta-1	4	15	15	18.2	172.54	130.16	1153		Yes
HIST1H3A	Histone H3.1;Histone H3;Histone H3.1t;Histone H3.3C	6	8	1	55.1	162.32	15.404	136	Yes
RAB11FIP1	Rab11 family-interacting protein 1	3	9	9	8.3	148.91	137.17	1283		Yes
ITGA6	Integrin alpha-6;Integrin alpha-6 heavy chain;Integrin alpha-6 light chain;Processed integrin alpha-6	3	15	15	16.4	147.73	126.6	1130		Yes
TRIM21	E3 ubiquitin-protein ligase TRIM21	2	12	12	26.9	145.97	54.169	475	Yes
GLYR1	Putative oxidoreductase GLYR1	5	12	12	28.2	137.14	60.556	553		Yes
GNL2	Nucleolar GTP-binding protein 2	2	19	19	24.2	130.03	83.654	731		Yes
RPS8	40S ribosomal protein S8	2	8	8	44.7	126.69	24.205	208	Yes
PML	Protein PML	6	14	14	15.8	117.62	97.55	882		Yes
TCOF1	Treacle protein	4	15	15	11.8	113.4	152.1	1488	Yes
UGDH	UDP-glucose 6-dehydrogenase	1	10	10	23.5	113.17	55.023	494		Yes
HNRNPL	Heterogeneous nuclear ribonucleoprotein L	7	7	7	23	111.41	58.362	530	Yes
CEBPZ	CCAAT/enhancer-binding protein zeta	2	14	14	14.8	107.77	120.97	1054		Yes
MYO1C	Unconventional myosin-Ic	4	13	12	13.3	97.926	118.99	1039		Yes
AZGP1	Zinc-alpha-2-glycoprotein	3	7	7	31.5	91.788	34.258	298	Yes
RAB21	Ras-related protein Rab-21	1	6	6	33.3	91.549	24.347	225		Yes
HSD17B12	Very-long-chain 3-oxoacyl-CoA reductase	4	7	7	26	87.315	34.324	312		Yes
DBN1	Drebrin	4	3	3	12.3	84.65	71.428	649	Yes
MYO18A	Unconventional myosin-XVIIIa	3	10	10	5.9	83.533	231.1	2038	Yes
LMNB2	Lamin-B2	1	15	12	24.8	82.164	69.948	620		Yes
SULT1A1	Sulfotransferase 1A1;Sulfotransferase;Sulfotransferase 1A2;Sulfotransferase 1A4;Sulfotransferase 1A3	11	8	8	32.2	73.062	34.165	295	Yes
FBL	rRNA 2-O-methyltransferase fibrillarin	8	8	7	36.8	72.327	33.784	321		Yes
IPO4	Importin-4	8	10	10	12.5	71.432	118.71	1081		Yes
PARP9	Poly [ADP-ribose] polymerase 9	2	10	10	10.9	71.37	96.342	854		Yes
EMD	Emerin	3	5	5	29.2	69.662	24.938	219		Yes
RFC2	Replication factor C subunit 2	9	7	7	25.4	69.608	39.157	354		Yes
CAPZB	F-actin-capping protein subunit beta	4	8	8	36.9	68.977	29.295	260		Yes
PCMT1	Protein-L-isoaspartate O-methyltransferase;Protein-L-isoaspartate(D-aspartate) O-methyltransferase	9	6	6	24.8	68.432	26.626	250	Yes	Yes
INTS4	Integrator complex subunit 4	3	8	8	9.9	68.323	108.17	963		Yes
PTRF	Polymerase I and transcript release factor	1	7	7	17.7	56.328	43.476	390		Yes
STIM1	Stromal interaction molecule 1	12	8	8	12	54.773	88.645	791		Yes
GGCT	Gamma-glutamylcyclotransferase	4	4	4	22.3	52.553	21.007	188	Yes
GALNT2	Polypeptide N-acetylgalactosaminyltransferase 2;Polypeptide N-acetylgalactosaminyltransferase 2 soluble form	3	8	8	13.7	50.733	64.732	571		Yes
HIST1H1B	Histone H1.5	1	7	5	28.8	49.032	22.58	226	Yes
RRP1B	Ribosomal RNA processing protein 1 homolog B	1	6	6	8.6	47.992	84.427	758		Yes
ZNF185	Zinc finger protein 185	4	7	7	11	47.726	73.525	689		Yes
GAK	Cyclin-G-associated kinase	3	5	5	4.3	47.532	143.19	1311		Yes
TUBB4A	Tubulin beta-4A chain	5	23	0	65.5	46.86	49.585	444		Yes
MGST1	Microsomal glutathione S-transferase 1	6	4	4	27.1	46.104	17.598	155		Yes
TNS4	Tensin-4	1	7	7	9.7	44.939	76.763	715	Yes
TECR	Very-long-chain enoyl-CoA reductase	5	5	5	14.9	44.145	36.034	308		Yes
UBXN4	UBX domain-containing protein 4	4	6	6	11.6	42.274	56.777	508		Yes
TMED7-TICAM2	Transmembrane emp24 domain-containing protein 7	3	6	6	33	41.903	21.233	188		Yes
DLAT	Dihydrolipoyllysine-residue acetyltransferase component of pyruvate dehydrogenase complex, mitochondrial;Acetyltransferase component of pyruvate dehydrogenase complex	3	6	6	10	41.84	68.996	647	Yes
VDAC2	Voltage-dependent anion-selective channel protein 2	5	6	6	18.4	41.148	30.348	282	Yes	Yes
FTSJ3	pre-rRNA processing protein FTSJ3	1	6	6	7.3	40.761	96.557	847		Yes
EP400	E1A-binding protein p400	1	4	4	1.6	39.997	343.48	3159		Yes
IGF2BP3	Insulin-like growth factor 2 mRNA-binding protein 3	3	6	5	11.4	38.86	63.704	579		Yes
COL17A1	Collagen alpha-1(XVII) chain;120 kDa linear IgA disease antigen;97 kDa linear IgA disease antigen	2	6	6	3.9	36.862	150.42	1497	Yes
RER1	Protein RER1	5	3	3	23	36.266	22.958	196		Yes
ZMPSTE24	CAAX prenyl protease 1 homolog	1	5	5	11.4	35.208	54.812	475		Yes
TM9SF3	Transmembrane 9 superfamily member 3	2	4	4	8.3	35.082	67.887	589	Yes	Yes
EFTUD2	116 kDa U5 small nuclear ribonucleoprotein component	3	6	5	7.5	34.816	109.43	972		Yes
RRN3	RNA polymerase I-specific transcription initiation factor RRN3	4	5	4	8.5	34.526	70.466	621		Yes
PPP6R1	Serine/threonine-protein phosphatase 6 regulatory subunit 1	1	4	4	6.7	32.489	96.723	881		Yes
CLPTM1	Cleft lip and palate transmembrane protein 1	2	4	4	9.9	32.331	76.096	669		Yes
KIAA1429	Protein virilizer homolog	2	5	5	3.1	31.416	202.02	1812		Yes
IGHV3-72	Immunoglobulin heavy variable 3-72	1	2	1	16.8	29.509	13.203	119		Yes
PRKAG1	5-AMP-activated protein kinase subunit gamma-1	10	5	5	21.4	29.229	31.905	280	Yes
GIGYF2	PERQ amino acid-rich with GYF domain-containing protein 2	4	4	4	3.2	27.332	150.07	1299	Yes
GNB2	Guanine nucleotide-binding protein subunit beta-4;Guanine nucleotide-binding protein G(I)/G(S)/G(T) subunit beta-2;Guanine nucleotide-binding protein G(I)/G(S)/G(T) subunit beta-1	17	3	3	10.5	23.129	32.408	296		Yes
KDELR2	ER lumen protein-retaining receptor 2;ER lumen protein-retaining receptor;ER lumen protein-retaining receptor 1	4	3	3	17.9	22.252	24.422	212		Yes
SEC61A1	Protein transport protein Sec61 subunit alpha isoform 1	12	3	3	6.2	20.241	52.949	482		Yes
IGHM	Ig mu heavy chain disease protein;Ig mu chain C region	3	1	1	4.9	18.486	49.382	452		Yes
NUP210	Nuclear pore membrane glycoprotein 210	1	3	3	1.6	17.981	205.11	1887	Yes
ERGIC2	Endoplasmic reticulum-Golgi intermediate compartment protein 2	5	2	2	11.5	15.037	23.241	209		Yes
