# Supplementary material for: Inflammatory IFIT3 renders chemotherapy resistance by regulating post-translational modification of VDAC2 in pancreatic cancer
Source: Theranostics. 2020 Jun 1;10(16):7178–92. doi: 10.7150/thno.43093 (PMC7330856; doi:10.7150/thno.43093)
Supplement: Supplementary file 2 — Supplementary S2. [file thnov10p7178s2.zip › Supplementary file S3_GO analysis of proteins identified by MS.xlsx]

## Sheet: GO.Component
#term ID	term description	observed gene count	background gene count	false discovery rate	matching proteins in your network (IDs)	matching proteins in your network (labels)
GO:0043232	intracellular non-membrane-bounded organelle	39	4005	3.43e-06	ENSP00000055077,ENSP00000198767,ENSP00000221419,ENSP00000221801,ENSP00000254051,ENSP00000254436,ENSP00000264071,ENSP00000268058,ENSP00000268182,ENSP00000275603,ENSP00000292385,ENSP00000295688,ENSP00000307940,ENSP00000322716,ENSP00000327054,ENSP00000330074,ENSP00000339145,ENSP00000346453,ENSP00000352834,ENSP00000353270,ENSP00000353512,ENSP00000355124,ENSP00000358857,ENSP00000361626,ENSP00000361635…	CAPZB,CCT3,CCT6A,DBN1,EEF2,EMD,EP400,ERGIC2,FBL,FTSJ3,GIGYF2,GLYR1,GNL2,HIST1H1B,HIST1H3A,HNRNPL,IPO4,IQGAP1,KRT19,LIMA1,LMNB2,MYO18A,MYO1C,NOP56,NUP153,PARP9,PML,RFC2,RPS8,RRN3,RRP1B,STIM1,TCOF1,TNS4,TRIM21,TUBB4A,VDAC2,YBX1,ZNF185
GO:0044446	intracellular organelle part	61	8882	3.43e-06	ENSP00000055077,ENSP00000198767,ENSP00000215567,ENSP00000221419,ENSP00000221801,ENSP00000243253,ENSP00000254436,ENSP00000254508,ENSP00000258739,ENSP00000261263,ENSP00000264071,ENSP00000268058,ENSP00000268182,ENSP00000272638,ENSP00000275603,ENSP00000278353,ENSP00000280346,ENSP00000292385,ENSP00000295688,ENSP00000297591,ENSP00000307940,ENSP00000319501,ENSP00000322716,ENSP00000323867,ENSP00000327054…	AP3D1,CAPZB,CCT3,CCT6A,COL17A1,DBN1,DLAT,EEF2,EFTUD2,EMD,EP400,ERGIC2,FBL,FTSJ3,GALNT2,GLYR1,GNL2,HIST1H1B,HIST1H3A,HNRNPL,HSD17B12,INTS4,IPO4,IQGAP1,KDELR2,KIAA1429,KRT19,LIMA1,LMNB2,LMO7,MGST1,MYO18A,MYO1C,NOP56,NUP153,NUP210,PARP9,PML,PPP6R1,PRKAG1,PTRF,RAB11FIP1,RAB21,RER1,RFC2,RPS8,RRN3,RRP1B,SEC61A1,STIM1,TCOF1,TECR,TFRC,TMED7,TRIM21,TUBB4A,UBXN4,UGDH,VDAC2,YBX1,ZMPSTE24
GO:0043229	intracellular organelle	70	12193	1.16e-05	ENSP00000055077,ENSP00000198767,ENSP00000215567,ENSP00000221419,ENSP00000221801,ENSP00000234170,ENSP00000243253,ENSP00000254051,ENSP00000254436,ENSP00000254508,ENSP00000258729,ENSP00000258739,ENSP00000261263,ENSP00000264071,ENSP00000268058,ENSP00000268182,ENSP00000272638,ENSP00000275603,ENSP00000278353,ENSP00000280346,ENSP00000292385,ENSP00000295688,ENSP00000297591,ENSP00000304592,ENSP00000307940…	AP3D1,CAPZB,CCT3,CCT6A,CEBPZ,COL17A1,DBN1,DLAT,EEF2,EFTUD2,EMD,EP400,ERGIC2,FASN,FBL,FTSJ3,GAK,GALNT2,GIGYF2,GLYR1,GNL2,HIST1H1B,HIST1H3A,HNRNPL,HSD17B12,IFIT2,IFIT3,IGF2BP3,INTS4,IPO4,IQGAP1,KDELR2,KIAA1429,KRT19,LIMA1,LMNB2,LMO7,MGST1,MYO18A,MYO1C,NOP56,NUP153,NUP210,PARP9,PML,PPP6R1,PRKAG1,PTRF,RAB11FIP1,RAB21,RER1,RFC2,RPS8,RRN3,RRP1B,SEC61A1,STIM1,TCOF1,TECR,TFRC,TMED7,TNS4,TRIM21,TUBB4A,UBX…
GO:0044424	intracellular part	75	13996	1.16e-05	ENSP00000055077,ENSP00000198767,ENSP00000215567,ENSP00000221419,ENSP00000221801,ENSP00000234170,ENSP00000243253,ENSP00000254051,ENSP00000254436,ENSP00000254508,ENSP00000258729,ENSP00000258739,ENSP00000261263,ENSP00000264071,ENSP00000268058,ENSP00000268182,ENSP00000272638,ENSP00000275428,ENSP00000275603,ENSP00000278353,ENSP00000280346,ENSP00000292385,ENSP00000295688,ENSP00000297591,ENSP00000304592…	AP3D1,CAPZB,CCT3,CCT6A,CEBPZ,COL17A1,DBN1,DLAT,EEF2,EFTUD2,EMD,EP400,ERGIC2,FASN,FBL,FTSJ3,GAK,GALNT2,GGCT,GIGYF2,GLYR1,GNB2,GNL2,HIST1H1B,HIST1H3A,HNRNPL,HSD17B12,IFIT1,IFIT2,IFIT3,IGF2BP3,INTS4,IPO4,IQGAP1,KDELR2,KIAA1429,KRT19,LIMA1,LMNB2,LMO7,MGST1,MYO18A,MYO1C,NOP56,NUP153,NUP210,PARP9,PCMT1,PML,PPP6R1,PRKAG1,PTRF,RAB11FIP1,RAB21,RER1,RFC2,RPS8,RRN3,RRP1B,SEC61A1,STIM1,SULT1A1,TCOF1,TECR,TFR…
GO:0005829	cytosol	41	4958	2.08e-05	ENSP00000221419,ENSP00000243253,ENSP00000254051,ENSP00000254436,ENSP00000258729,ENSP00000261263,ENSP00000264071,ENSP00000268058,ENSP00000268182,ENSP00000272638,ENSP00000275428,ENSP00000275603,ENSP00000295688,ENSP00000297591,ENSP00000304592,ENSP00000305260,ENSP00000307940,ENSP00000314499,ENSP00000319501,ENSP00000322716,ENSP00000323867,ENSP00000331342,ENSP00000349541,ENSP00000352834,ENSP00000353512…	CAPZB,CCT3,CCT6A,EEF2,EFTUD2,FASN,GAK,GGCT,GIGYF2,GLYR1,GNB2,HNRNPL,IFIT1,IFIT2,IFIT3,IGF2BP3,IQGAP1,KIAA1429,KRT19,LIMA1,LMO7,MYO1C,NUP153,PARP9,PCMT1,PML,PPP6R1,PRKAG1,PTRF,RAB11FIP1,RAB21,RPS8,SEC61A1,SULT1A1,TCOF1,TNS4,TRIM21,TUBB4A,UBXN4,UGDH,YBX1
GO:0012505	endomembrane system	38	4347	2.08e-05	ENSP00000215567,ENSP00000243253,ENSP00000254508,ENSP00000258739,ENSP00000261263,ENSP00000268058,ENSP00000268182,ENSP00000272638,ENSP00000278353,ENSP00000304592,ENSP00000307940,ENSP00000314499,ENSP00000322716,ENSP00000327054,ENSP00000331342,ENSP00000340937,ENSP00000346453,ENSP00000347416,ENSP00000349541,ENSP00000352834,ENSP00000353224,ENSP00000353270,ENSP00000355632,ENSP00000358857,ENSP00000360891…	AP3D1,COL17A1,EEF2,EMD,ERGIC2,FASN,GAK,GALNT2,GIGYF2,GLYR1,HSD17B12,IFIT2,IPO4,IQGAP1,KDELR2,LMNB2,LMO7,MGST1,MYO18A,MYO1C,NUP153,NUP210,PML,PPP6R1,PTRF,RAB11FIP1,RAB21,RER1,RPS8,SEC61A1,STIM1,TECR,TFRC,TMED7,UBXN4,VDAC2,YBX1,ZMPSTE24
GO:0032991	protein-containing complex	40	4792	2.08e-05	ENSP00000055077,ENSP00000221419,ENSP00000221801,ENSP00000254436,ENSP00000254508,ENSP00000268182,ENSP00000275603,ENSP00000280346,ENSP00000295688,ENSP00000297591,ENSP00000305260,ENSP00000307940,ENSP00000322716,ENSP00000323867,ENSP00000330074,ENSP00000339145,ENSP00000340937,ENSP00000346453,ENSP00000347416,ENSP00000349541,ENSP00000352834,ENSP00000353224,ENSP00000353512,ENSP00000355124,ENSP00000361626…	AP3D1,CAPZB,CCT3,CCT6A,COL17A1,DLAT,EEF2,EFTUD2,EP400,FBL,FTSJ3,GIGYF2,GLYR1,GNB2,HIST1H1B,HIST1H3A,HNRNPL,INTS4,IPO4,IQGAP1,ITGA6,KIAA1429,KRT19,LMO7,MYO18A,MYO1C,NOP56,NUP153,NUP210,PARP9,PRKAG1,PTRF,RFC2,RPS8,RRP1B,TFRC,TMED7,TRIM21,VDAC2,YBX1
GO:0044444	cytoplasmic part	60	9377	2.08e-05	ENSP00000215567,ENSP00000221419,ENSP00000243253,ENSP00000254051,ENSP00000254436,ENSP00000254508,ENSP00000258729,ENSP00000258739,ENSP00000261263,ENSP00000264071,ENSP00000268058,ENSP00000268182,ENSP00000272638,ENSP00000275428,ENSP00000275603,ENSP00000278353,ENSP00000280346,ENSP00000292385,ENSP00000295688,ENSP00000297591,ENSP00000304592,ENSP00000305260,ENSP00000307940,ENSP00000314499,ENSP00000319501…	AP3D1,CAPZB,CCT3,CCT6A,COL17A1,DBN1,DLAT,EEF2,EFTUD2,EMD,ERGIC2,FASN,GAK,GALNT2,GGCT,GIGYF2,GLYR1,GNB2,HNRNPL,HSD17B12,IFIT1,IFIT2,IFIT3,IGF2BP3,IQGAP1,KDELR2,KIAA1429,KRT19,LIMA1,LMO7,MGST1,MYO18A,MYO1C,NUP153,NUP210,PARP9,PCMT1,PML,PPP6R1,PRKAG1,PTRF,RAB11FIP1,RAB21,RER1,RPS8,SEC61A1,STIM1,SULT1A1,TCOF1,TECR,TFRC,TMED7,TNS4,TRIM21,TUBB4A,UBXN4,UGDH,VDAC2,YBX1,ZMPSTE24
GO:0005635	nuclear envelope	11	446	6.41e-05	ENSP00000254508,ENSP00000268058,ENSP00000272638,ENSP00000327054,ENSP00000346453,ENSP00000352834,ENSP00000358857,ENSP00000361626,ENSP00000361845,ENSP00000433352,ENSP00000444029	EMD,IPO4,LMNB2,LMO7,MYO1C,NUP153,NUP210,PML,UBXN4,YBX1,ZMPSTE24
GO:0044464	cell part	78	16244	0.00021	ENSP00000055077,ENSP00000198767,ENSP00000215567,ENSP00000221419,ENSP00000221801,ENSP00000234170,ENSP00000243253,ENSP00000254051,ENSP00000254436,ENSP00000254508,ENSP00000258729,ENSP00000258739,ENSP00000261263,ENSP00000264071,ENSP00000268058,ENSP00000268182,ENSP00000272638,ENSP00000275428,ENSP00000275603,ENSP00000278353,ENSP00000280346,ENSP00000292385,ENSP00000292401,ENSP00000295688,ENSP00000297591…	AP3D1,AZGP1,CAPZB,CCT3,CCT6A,CEBPZ,CLPTM1,COL17A1,DBN1,DLAT,EEF2,EFTUD2,EMD,EP400,ERGIC2,FASN,FBL,FTSJ3,GAK,GALNT2,GGCT,GIGYF2,GLYR1,GNB2,GNL2,HIST1H1B,HIST1H3A,HNRNPL,HSD17B12,IFIT1,IFIT2,IFIT3,IGF2BP3,INTS4,IPO4,IQGAP1,ITGA6,KDELR2,KIAA1429,KRT19,LIMA1,LMNB2,LMO7,MGST1,MYO18A,MYO1C,NOP56,NUP153,NUP210,PARP9,PCMT1,PML,PPP6R1,PRKAG1,PTRF,RAB11FIP1,RAB21,RER1,RFC2,RPS8,RRN3,RRP1B,SEC61A1,STIM1,SUL…
GO:0042175	nuclear outer membrane-endoplasmic reticulum membrane network	15	1043	0.00044	ENSP00000215567,ENSP00000243253,ENSP00000254508,ENSP00000258739,ENSP00000261263,ENSP00000268058,ENSP00000272638,ENSP00000278353,ENSP00000353270,ENSP00000355632,ENSP00000358857,ENSP00000361845,ENSP00000379512,ENSP00000405926,ENSP00000478059	EMD,ERGIC2,GALNT2,HSD17B12,KDELR2,MGST1,NUP210,PML,RAB21,SEC61A1,STIM1,TECR,TMED7,UBXN4,ZMPSTE24
GO:0005783	endoplasmic reticulum	20	1796	0.00056	ENSP00000215567,ENSP00000243253,ENSP00000254508,ENSP00000258739,ENSP00000261263,ENSP00000268058,ENSP00000272638,ENSP00000278353,ENSP00000340937,ENSP00000349541,ENSP00000353270,ENSP00000355632,ENSP00000358857,ENSP00000360891,ENSP00000361845,ENSP00000379512,ENSP00000379888,ENSP00000387170,ENSP00000405926,ENSP00000478059	COL17A1,EMD,ERGIC2,GALNT2,GIGYF2,HSD17B12,IFIT2,KDELR2,MGST1,NUP210,PML,PTRF,RAB21,RPS8,SEC61A1,STIM1,TECR,TMED7,UBXN4,ZMPSTE24
GO:0005737	cytoplasm	63	11238	0.00058	ENSP00000215567,ENSP00000221419,ENSP00000243253,ENSP00000254051,ENSP00000254436,ENSP00000254508,ENSP00000258729,ENSP00000258739,ENSP00000261263,ENSP00000264071,ENSP00000268058,ENSP00000268182,ENSP00000272638,ENSP00000275428,ENSP00000275603,ENSP00000278353,ENSP00000280346,ENSP00000292385,ENSP00000295688,ENSP00000297591,ENSP00000304592,ENSP00000305260,ENSP00000307940,ENSP00000314499,ENSP00000319501…	AP3D1,CAPZB,CCT3,CCT6A,COL17A1,DBN1,DLAT,EEF2,EFTUD2,EMD,ERGIC2,FASN,GAK,GALNT2,GGCT,GIGYF2,GLYR1,GNB2,HNRNPL,HSD17B12,IFIT1,IFIT2,IFIT3,IGF2BP3,IPO4,IQGAP1,KDELR2,KIAA1429,KRT19,LIMA1,LMO7,MGST1,MYO18A,MYO1C,NOP56,NUP153,NUP210,PARP9,PCMT1,PML,PPP6R1,PRKAG1,PTRF,RAB11FIP1,RAB21,RER1,RPS8,SEC61A1,STIM1,SULT1A1,TCOF1,TECR,TFRC,TMED7,TNS4,TRIM21,TUBB4A,UBXN4,UGDH,VDAC2,YBX1,ZMPSTE24,ZNF185
GO:0030055	cell-substrate junction	6	144	0.00066	ENSP00000254051,ENSP00000314499,ENSP00000340937,ENSP00000378400,ENSP00000386896,ENSP00000440847	COL17A1,GAK,ITGA6,LIMA1,TNS4,ZNF185
GO:0031965	nuclear membrane	8	300	0.00066	ENSP00000254508,ENSP00000268058,ENSP00000327054,ENSP00000346453,ENSP00000358857,ENSP00000361626,ENSP00000361845,ENSP00000444029	EMD,IPO4,LMNB2,NUP153,NUP210,PML,YBX1,ZMPSTE24
GO:0044428	nuclear part	34	4359	0.00066	ENSP00000055077,ENSP00000198767,ENSP00000221419,ENSP00000221801,ENSP00000254436,ENSP00000254508,ENSP00000268058,ENSP00000272638,ENSP00000297591,ENSP00000319501,ENSP00000322716,ENSP00000323867,ENSP00000327054,ENSP00000330074,ENSP00000339145,ENSP00000346453,ENSP00000349541,ENSP00000352834,ENSP00000353270,ENSP00000353512,ENSP00000358857,ENSP00000361626,ENSP00000361845,ENSP00000362153,ENSP00000367028…	EFTUD2,EMD,EP400,ERGIC2,FBL,FTSJ3,GLYR1,GNL2,HIST1H1B,HIST1H3A,HNRNPL,INTS4,IPO4,KIAA1429,LMNB2,LMO7,MYO1C,NOP56,NUP153,NUP210,PARP9,PML,PRKAG1,PTRF,RFC2,RPS8,RRN3,RRP1B,TCOF1,TRIM21,UBXN4,UGDH,YBX1,ZMPSTE24
GO:0005789	endoplasmic reticulum membrane	14	1022	0.0011	ENSP00000215567,ENSP00000243253,ENSP00000254508,ENSP00000258739,ENSP00000261263,ENSP00000268058,ENSP00000272638,ENSP00000278353,ENSP00000353270,ENSP00000355632,ENSP00000361845,ENSP00000379512,ENSP00000405926,ENSP00000478059	ERGIC2,GALNT2,HSD17B12,KDELR2,MGST1,NUP210,PML,RAB21,SEC61A1,STIM1,TECR,TMED7,UBXN4,ZMPSTE24
GO:0031090	organelle membrane	28	3337	0.0011	ENSP00000215567,ENSP00000243253,ENSP00000254508,ENSP00000258739,ENSP00000261263,ENSP00000268058,ENSP00000268182,ENSP00000272638,ENSP00000278353,ENSP00000327054,ENSP00000331342,ENSP00000346453,ENSP00000347416,ENSP00000352834,ENSP00000353224,ENSP00000353270,ENSP00000355632,ENSP00000358857,ENSP00000361626,ENSP00000361635,ENSP00000361845,ENSP00000379512,ENSP00000405926,ENSP00000414202,ENSP00000437073…	AP3D1,EMD,ERGIC2,GALNT2,HSD17B12,IPO4,IQGAP1,KDELR2,LMNB2,MGST1,MYO18A,MYO1C,NUP153,NUP210,PML,PPP6R1,RAB11FIP1,RAB21,RER1,SEC61A1,STIM1,TECR,TFRC,TMED7,UBXN4,VDAC2,YBX1,ZMPSTE24
GO:0031984	organelle subcompartment	18	1616	0.0011	ENSP00000215567,ENSP00000243253,ENSP00000254508,ENSP00000258739,ENSP00000261263,ENSP00000268058,ENSP00000272638,ENSP00000278353,ENSP00000347416,ENSP00000353270,ENSP00000355632,ENSP00000361845,ENSP00000379512,ENSP00000405926,ENSP00000414202,ENSP00000437073,ENSP00000475168,ENSP00000478059	AP3D1,ERGIC2,GALNT2,HSD17B12,KDELR2,MGST1,MYO18A,NUP210,PML,PPP6R1,RAB21,RER1,SEC61A1,STIM1,TECR,TMED7,UBXN4,ZMPSTE24
GO:0043231	intracellular membrane-bounded organelle	59	10365	0.0011	ENSP00000055077,ENSP00000198767,ENSP00000215567,ENSP00000221419,ENSP00000221801,ENSP00000234170,ENSP00000243253,ENSP00000254436,ENSP00000254508,ENSP00000258729,ENSP00000258739,ENSP00000261263,ENSP00000268058,ENSP00000268182,ENSP00000272638,ENSP00000278353,ENSP00000280346,ENSP00000297591,ENSP00000304592,ENSP00000314499,ENSP00000319501,ENSP00000322716,ENSP00000323867,ENSP00000327054,ENSP00000330074…	AP3D1,CEBPZ,COL17A1,DLAT,EFTUD2,EMD,EP400,ERGIC2,FASN,FBL,FTSJ3,GAK,GALNT2,GIGYF2,GLYR1,GNL2,HIST1H1B,HIST1H3A,HNRNPL,HSD17B12,IFIT2,IFIT3,IGF2BP3,INTS4,IPO4,IQGAP1,KDELR2,KIAA1429,LMNB2,LMO7,MGST1,MYO18A,MYO1C,NOP56,NUP153,NUP210,PARP9,PML,PPP6R1,PRKAG1,PTRF,RAB11FIP1,RAB21,RER1,RFC2,RPS8,RRN3,RRP1B,SEC61A1,STIM1,TCOF1,TECR,TMED7,TRIM21,UBXN4,UGDH,VDAC2,YBX1,ZMPSTE24
GO:0098827	endoplasmic reticulum subcompartment	14	1025	0.0011	ENSP00000215567,ENSP00000243253,ENSP00000254508,ENSP00000258739,ENSP00000261263,ENSP00000268058,ENSP00000272638,ENSP00000278353,ENSP00000353270,ENSP00000355632,ENSP00000361845,ENSP00000379512,ENSP00000405926,ENSP00000478059	ERGIC2,GALNT2,HSD17B12,KDELR2,MGST1,NUP210,PML,RAB21,SEC61A1,STIM1,TECR,TMED7,UBXN4,ZMPSTE24
GO:1990904	ribonucleoprotein complex	12	770	0.0011	ENSP00000221419,ENSP00000221801,ENSP00000254436,ENSP00000268182,ENSP00000307940,ENSP00000339145,ENSP00000361626,ENSP00000370589,ENSP00000379888,ENSP00000387170,ENSP00000392094,ENSP00000396673	EEF2,EFTUD2,FBL,FTSJ3,GIGYF2,HNRNPL,IQGAP1,NOP56,RPS8,RRP1B,TRIM21,YBX1
GO:0043227	membrane-bounded organelle	61	11244	0.0028	ENSP00000055077,ENSP00000198767,ENSP00000215567,ENSP00000221419,ENSP00000221801,ENSP00000234170,ENSP00000243253,ENSP00000254436,ENSP00000254508,ENSP00000258729,ENSP00000258739,ENSP00000261263,ENSP00000268058,ENSP00000268182,ENSP00000272638,ENSP00000278353,ENSP00000280346,ENSP00000297591,ENSP00000304592,ENSP00000307940,ENSP00000314499,ENSP00000319501,ENSP00000322716,ENSP00000323867,ENSP00000327054…	AP3D1,CEBPZ,COL17A1,DLAT,EEF2,EFTUD2,EMD,EP400,ERGIC2,FASN,FBL,FTSJ3,GAK,GALNT2,GIGYF2,GLYR1,GNL2,HIST1H1B,HIST1H3A,HNRNPL,HSD17B12,IFIT2,IFIT3,IGF2BP3,INTS4,IPO4,IQGAP1,KDELR2,KIAA1429,LMNB2,LMO7,MGST1,MYO18A,MYO1C,NOP56,NUP153,NUP210,PARP9,PML,PPP6R1,PRKAG1,PTRF,RAB11FIP1,RAB21,RER1,RFC2,RPS8,RRN3,RRP1B,SEC61A1,STIM1,TCOF1,TECR,TFRC,TMED7,TRIM21,UBXN4,UGDH,VDAC2,YBX1,ZMPSTE24
GO:0044432	endoplasmic reticulum part	15	1294	0.0028	ENSP00000215567,ENSP00000243253,ENSP00000254508,ENSP00000258739,ENSP00000261263,ENSP00000268058,ENSP00000272638,ENSP00000278353,ENSP00000340937,ENSP00000353270,ENSP00000355632,ENSP00000361845,ENSP00000379512,ENSP00000405926,ENSP00000478059	COL17A1,ERGIC2,GALNT2,HSD17B12,KDELR2,MGST1,NUP210,PML,RAB21,SEC61A1,STIM1,TECR,TMED7,UBXN4,ZMPSTE24
GO:0030684	preribosome	4	74	0.0037	ENSP00000221801,ENSP00000339145,ENSP00000370589,ENSP00000396673	FBL,FTSJ3,NOP56,RRP1B
GO:0099513	polymeric cytoskeletal fiber	10	645	0.0037	ENSP00000264071,ENSP00000268182,ENSP00000275603,ENSP00000295688,ENSP00000327054,ENSP00000352834,ENSP00000355124,ENSP00000358857,ENSP00000401010,ENSP00000478059	CAPZB,CCT3,CCT6A,EMD,IQGAP1,KRT19,LMNB2,MYO1C,STIM1,TUBB4A
GO:0031981	nuclear lumen	30	4030	0.0038	ENSP00000055077,ENSP00000198767,ENSP00000221419,ENSP00000221801,ENSP00000254436,ENSP00000268058,ENSP00000297591,ENSP00000319501,ENSP00000322716,ENSP00000323867,ENSP00000327054,ENSP00000330074,ENSP00000339145,ENSP00000346453,ENSP00000349541,ENSP00000352834,ENSP00000353270,ENSP00000353512,ENSP00000358857,ENSP00000361626,ENSP00000362153,ENSP00000367028,ENSP00000370589,ENSP00000374213,ENSP00000379888…	EFTUD2,EMD,EP400,ERGIC2,FBL,FTSJ3,GLYR1,GNL2,HIST1H1B,HIST1H3A,HNRNPL,INTS4,IPO4,KIAA1429,LMNB2,MYO1C,NOP56,NUP153,PARP9,PML,PRKAG1,PTRF,RFC2,RPS8,RRN3,RRP1B,TCOF1,TRIM21,UGDH,YBX1
GO:0001652	granular component	2	5	0.004	ENSP00000221801,ENSP00000339145	FBL,RRP1B
GO:0015629	actin cytoskeleton	8	432	0.0045	ENSP00000268182,ENSP00000292385,ENSP00000352834,ENSP00000355124,ENSP00000378400,ENSP00000401010,ENSP00000437073,ENSP00000440847	CAPZB,DBN1,IQGAP1,KRT19,LIMA1,MYO18A,MYO1C,ZNF185
GO:0043209	myelin sheath	5	157	0.0056	ENSP00000264071,ENSP00000280346,ENSP00000295688,ENSP00000305260,ENSP00000361635	CCT3,DLAT,GNB2,TUBB4A,VDAC2
GO:0030056	hemidesmosome	2	7	0.0063	ENSP00000340937,ENSP00000386896	COL17A1,ITGA6
GO:0031428	box C/D snoRNP complex	2	7	0.0063	ENSP00000221801,ENSP00000370589	FBL,NOP56
GO:0031967	organelle envelope	13	1146	0.0072	ENSP00000254508,ENSP00000268058,ENSP00000272638,ENSP00000327054,ENSP00000346453,ENSP00000352834,ENSP00000358857,ENSP00000361626,ENSP00000361635,ENSP00000361845,ENSP00000379512,ENSP00000433352,ENSP00000444029	EMD,IPO4,LMNB2,LMO7,MGST1,MYO1C,NUP153,NUP210,PML,UBXN4,VDAC2,YBX1,ZMPSTE24
GO:0070013	intracellular organelle lumen	34	5162	0.0102	ENSP00000055077,ENSP00000198767,ENSP00000221419,ENSP00000221801,ENSP00000254436,ENSP00000268058,ENSP00000280346,ENSP00000297591,ENSP00000307940,ENSP00000319501,ENSP00000322716,ENSP00000323867,ENSP00000327054,ENSP00000330074,ENSP00000339145,ENSP00000340937,ENSP00000346453,ENSP00000349541,ENSP00000352834,ENSP00000353270,ENSP00000353512,ENSP00000358857,ENSP00000361626,ENSP00000361635,ENSP00000362153…	COL17A1,DLAT,EEF2,EFTUD2,EMD,EP400,ERGIC2,FBL,FTSJ3,GLYR1,GNL2,HIST1H1B,HIST1H3A,HNRNPL,INTS4,IPO4,KIAA1429,LMNB2,MYO1C,NOP56,NUP153,PARP9,PML,PRKAG1,PTRF,RFC2,RPS8,RRN3,RRP1B,TCOF1,TRIM21,UGDH,VDAC2,YBX1
GO:0005832	chaperonin-containing T-complex	2	11	0.0113	ENSP00000275603,ENSP00000295688	CCT3,CCT6A
GO:0005730	nucleolus	11	926	0.0116	ENSP00000198767,ENSP00000221801,ENSP00000268058,ENSP00000339145,ENSP00000352834,ENSP00000353270,ENSP00000362153,ENSP00000367028,ENSP00000370589,ENSP00000396673,ENSP00000444029	ERGIC2,FBL,FTSJ3,GNL2,MYO1C,NOP56,NUP153,PML,RRN3,RRP1B,TCOF1
GO:0005793	endoplasmic reticulum-Golgi intermediate compartment	4	113	0.0116	ENSP00000353270,ENSP00000405926,ENSP00000437073,ENSP00000475168	ERGIC2,MYO18A,RER1,TMED7
GO:0035770	ribonucleoprotein granule	5	204	0.0135	ENSP00000221419,ENSP00000254436,ENSP00000268182,ENSP00000361626,ENSP00000387170	GIGYF2,HNRNPL,IQGAP1,TRIM21,YBX1
GO:0031301	integral component of organelle membrane	6	310	0.0146	ENSP00000215567,ENSP00000243253,ENSP00000355632,ENSP00000361845,ENSP00000475168,ENSP00000478059	GALNT2,RER1,SEC61A1,STIM1,TECR,ZMPSTE24
GO:0005637	nuclear inner membrane	3	57	0.0151	ENSP00000327054,ENSP00000358857,ENSP00000361845	EMD,LMNB2,ZMPSTE24
GO:0098588	bounding membrane of organelle	17	1950	0.0151	ENSP00000258739,ENSP00000261263,ENSP00000268058,ENSP00000268182,ENSP00000331342,ENSP00000347416,ENSP00000353224,ENSP00000353270,ENSP00000355632,ENSP00000358857,ENSP00000361635,ENSP00000379512,ENSP00000405926,ENSP00000414202,ENSP00000437073,ENSP00000475168,ENSP00000478059	AP3D1,EMD,ERGIC2,GALNT2,IQGAP1,KDELR2,MGST1,MYO18A,PML,PPP6R1,RAB11FIP1,RAB21,RER1,STIM1,TFRC,TMED7,VDAC2
GO:0005925	focal adhesion	4	134	0.0186	ENSP00000254051,ENSP00000314499,ENSP00000378400,ENSP00000440847	GAK,LIMA1,TNS4,ZNF185
GO:0034399	nuclear periphery	4	134	0.0186	ENSP00000268058,ENSP00000327054,ENSP00000346453,ENSP00000444029	IPO4,LMNB2,NUP153,PML
GO:0042641	actomyosin	3	63	0.0186	ENSP00000292385,ENSP00000378400,ENSP00000437073	DBN1,LIMA1,MYO18A
GO:0005884	actin filament	3	67	0.0202	ENSP00000268182,ENSP00000352834,ENSP00000401010	CAPZB,IQGAP1,MYO1C
GO:0030176	integral component of endoplasmic reticulum membrane	4	147	0.0216	ENSP00000215567,ENSP00000243253,ENSP00000361845,ENSP00000478059	SEC61A1,STIM1,TECR,ZMPSTE24
GO:0000792	heterochromatin	3	71	0.0217	ENSP00000268058,ENSP00000330074,ENSP00000339145	HIST1H1B,PML,RRP1B
GO:0005643	nuclear pore	3	72	0.0221	ENSP00000254508,ENSP00000352834,ENSP00000444029	MYO1C,NUP153,NUP210
GO:0000785	chromatin	7	489	0.0236	ENSP00000268058,ENSP00000322716,ENSP00000330074,ENSP00000339145,ENSP00000346453,ENSP00000374213,ENSP00000480826	EP400,GLYR1,HIST1H1B,HIST1H3A,IPO4,PML,RRP1B
GO:0005912	adherens junction	5	252	0.0236	ENSP00000254051,ENSP00000314499,ENSP00000378400,ENSP00000386896,ENSP00000440847	GAK,ITGA6,LIMA1,TNS4,ZNF185
GO:0005694	chromosome	10	950	0.0291	ENSP00000055077,ENSP00000221801,ENSP00000268058,ENSP00000322716,ENSP00000330074,ENSP00000339145,ENSP00000346453,ENSP00000353512,ENSP00000374213,ENSP00000480826	EP400,FBL,GLYR1,HIST1H1B,HIST1H3A,IPO4,PARP9,PML,RFC2,RRP1B
GO:0005874	microtubule	6	385	0.0291	ENSP00000264071,ENSP00000268182,ENSP00000275603,ENSP00000295688,ENSP00000358857,ENSP00000478059	CCT3,CCT6A,EMD,IQGAP1,STIM1,TUBB4A
GO:0030687	preribosome, large subunit precursor	2	24	0.0291	ENSP00000339145,ENSP00000396673	FTSJ3,RRP1B
GO:0044427	chromosomal part	9	819	0.0333	ENSP00000055077,ENSP00000268058,ENSP00000322716,ENSP00000330074,ENSP00000339145,ENSP00000346453,ENSP00000353512,ENSP00000374213,ENSP00000480826	EP400,GLYR1,HIST1H1B,HIST1H3A,IPO4,PARP9,PML,RFC2,RRP1B
GO:0099568	cytoplasmic region	6	402	0.0334	ENSP00000261263,ENSP00000264071,ENSP00000292385,ENSP00000347416,ENSP00000355124,ENSP00000478059	AP3D1,DBN1,KRT19,RAB21,STIM1,TUBB4A
GO:0005794	Golgi apparatus	13	1474	0.0335	ENSP00000258739,ENSP00000261263,ENSP00000304592,ENSP00000314499,ENSP00000322716,ENSP00000347416,ENSP00000353270,ENSP00000355632,ENSP00000387170,ENSP00000405926,ENSP00000414202,ENSP00000437073,ENSP00000475168	AP3D1,ERGIC2,FASN,GAK,GALNT2,GIGYF2,GLYR1,KDELR2,MYO18A,PPP6R1,RAB21,RER1,TMED7
GO:0044452	nucleolar part	4	180	0.035	ENSP00000221801,ENSP00000339145,ENSP00000367028,ENSP00000370589	FBL,NOP56,RRP1B,TCOF1
GO:0009925	basal plasma membrane	2	29	0.0367	ENSP00000352834,ENSP00000386896	ITGA6,MYO1C
GO:0043657	host cell	2	29	0.0367	ENSP00000360869,ENSP00000444029	IFIT1,NUP153
GO:0036464	cytoplasmic ribonucleoprotein granule	4	191	0.0396	ENSP00000254436,ENSP00000268182,ENSP00000361626,ENSP00000387170	GIGYF2,IQGAP1,TRIM21,YBX1
GO:0045121	membrane raft	5	300	0.0396	ENSP00000268182,ENSP00000307940,ENSP00000349541,ENSP00000352834,ENSP00000361635	EEF2,IQGAP1,MYO1C,PTRF,VDAC2
GO:0000139	Golgi membrane	8	712	0.0408	ENSP00000258739,ENSP00000261263,ENSP00000347416,ENSP00000355632,ENSP00000405926,ENSP00000414202,ENSP00000437073,ENSP00000475168	AP3D1,GALNT2,KDELR2,MYO18A,PPP6R1,RAB21,RER1,TMED7
GO:0005654	nucleoplasm	23	3446	0.0408	ENSP00000055077,ENSP00000198767,ENSP00000221419,ENSP00000221801,ENSP00000254436,ENSP00000268058,ENSP00000297591,ENSP00000319501,ENSP00000322716,ENSP00000323867,ENSP00000339145,ENSP00000349541,ENSP00000352834,ENSP00000353512,ENSP00000358857,ENSP00000361626,ENSP00000370589,ENSP00000374213,ENSP00000379888,ENSP00000392094,ENSP00000434466,ENSP00000444029,ENSP00000480826	EFTUD2,EMD,EP400,FBL,GLYR1,HIST1H3A,HNRNPL,INTS4,KIAA1429,MYO1C,NOP56,NUP153,PARP9,PML,PRKAG1,PTRF,RFC2,RPS8,RRN3,RRP1B,TRIM21,UGDH,YBX1
GO:0044430	cytoskeletal part	13	1547	0.043	ENSP00000264071,ENSP00000268182,ENSP00000275603,ENSP00000292385,ENSP00000295688,ENSP00000327054,ENSP00000352834,ENSP00000355124,ENSP00000358857,ENSP00000378400,ENSP00000401010,ENSP00000437073,ENSP00000478059	CAPZB,CCT3,CCT6A,DBN1,EMD,IQGAP1,KRT19,LIMA1,LMNB2,MYO18A,MYO1C,STIM1,TUBB4A
GO:0032040	small-subunit processome	2	34	0.0433	ENSP00000221801,ENSP00000370589	FBL,NOP56
GO:0098805	whole membrane	13	1554	0.0435	ENSP00000261263,ENSP00000268058,ENSP00000268182,ENSP00000307940,ENSP00000331342,ENSP00000347416,ENSP00000349541,ENSP00000352834,ENSP00000353224,ENSP00000358857,ENSP00000361635,ENSP00000379512,ENSP00000405926	AP3D1,EEF2,EMD,IQGAP1,MGST1,MYO1C,PML,PTRF,RAB11FIP1,RAB21,TFRC,TMED7,VDAC2
GO:0000786	nucleosome	3	106	0.0445	ENSP00000322716,ENSP00000330074,ENSP00000480826	GLYR1,HIST1H1B,HIST1H3A

## Sheet: GO.Function
#term ID	term description	observed gene count	background gene count	false discovery rate	matching proteins in your network (IDs)	matching proteins in your network (labels)
GO:0003779	actin binding	9	413	0.0073	ENSP00000254051,ENSP00000292385,ENSP00000307940,ENSP00000352834,ENSP00000358857,ENSP00000378400,ENSP00000401010,ENSP00000437073,ENSP00000440847	CAPZB,DBN1,EEF2,EMD,LIMA1,MYO18A,MYO1C,TNS4,ZNF185
GO:0005515	protein binding	45	6605	0.0073	ENSP00000055077,ENSP00000198767,ENSP00000221801,ENSP00000254051,ENSP00000254436,ENSP00000254508,ENSP00000268058,ENSP00000268182,ENSP00000275428,ENSP00000275603,ENSP00000278353,ENSP00000280346,ENSP00000292385,ENSP00000295688,ENSP00000304592,ENSP00000305260,ENSP00000307940,ENSP00000314499,ENSP00000322716,ENSP00000323867,ENSP00000330074,ENSP00000331342,ENSP00000346453,ENSP00000349541,ENSP00000352834…	CAPZB,CCT3,CCT6A,DBN1,DLAT,EEF2,EMD,EP400,FASN,FBL,GAK,GGCT,GIGYF2,GLYR1,GNB2,HIST1H1B,HIST1H3A,HSD17B12,IFIT3,IPO4,IQGAP1,ITGA6,LIMA1,MGST1,MYO18A,MYO1C,NOP56,NUP153,NUP210,PARP9,PML,PPP6R1,PRKAG1,PTRF,RAB11FIP1,RER1,RFC2,RRN3,STIM1,TCOF1,TFRC,TNS4,TRIM21,YBX1,ZNF185
GO:0016418	S-acetyltransferase activity	2	2	0.0073	ENSP00000280346,ENSP00000304592	DLAT,FASN
GO:0044877	protein-containing complex binding	14	968	0.0073	ENSP00000221801,ENSP00000243253,ENSP00000268182,ENSP00000278353,ENSP00000305260,ENSP00000307940,ENSP00000352834,ENSP00000355124,ENSP00000378400,ENSP00000386896,ENSP00000401010,ENSP00000437073,ENSP00000440847,ENSP00000480826	CAPZB,EEF2,FBL,GNB2,HIST1H3A,HSD17B12,IQGAP1,ITGA6,KRT19,LIMA1,MYO18A,MYO1C,SEC61A1,ZNF185
GO:0051015	actin filament binding	6	158	0.0073	ENSP00000307940,ENSP00000352834,ENSP00000378400,ENSP00000401010,ENSP00000437073,ENSP00000440847	CAPZB,EEF2,LIMA1,MYO18A,MYO1C,ZNF185
GO:0001042	RNA polymerase I core binding	2	5	0.0196	ENSP00000198767,ENSP00000367028	RRN3,TCOF1

## Sheet: GO.Process
#term ID	term description	observed gene count	background gene count	false discovery rate	matching proteins in your network (IDs)	matching proteins in your network (labels)
GO:0000154	rRNA modification	3	36	0.041	ENSP00000221801,ENSP00000370589,ENSP00000396673	FBL,FTSJ3,NOP56
GO:0006364	rRNA processing	5	192	0.041	ENSP00000221801,ENSP00000339145,ENSP00000370589,ENSP00000379888,ENSP00000396673	FBL,FTSJ3,NOP56,RPS8,RRP1B
GO:0006458	'de novo' protein folding	3	39	0.041	ENSP00000275603,ENSP00000295688,ENSP00000314499	CCT3,CCT6A,GAK
GO:0006633	fatty acid biosynthetic process	4	104	0.041	ENSP00000215567,ENSP00000278353,ENSP00000304592,ENSP00000323867	FASN,HSD17B12,PRKAG1,TECR
GO:0006637	acyl-CoA metabolic process	4	88	0.041	ENSP00000215567,ENSP00000278353,ENSP00000280346,ENSP00000304592	DLAT,FASN,HSD17B12,TECR
GO:0006790	sulfur compound metabolic process	7	343	0.041	ENSP00000215567,ENSP00000275428,ENSP00000278353,ENSP00000280346,ENSP00000304592,ENSP00000378972,ENSP00000379512	DLAT,FASN,GGCT,HSD17B12,MGST1,SULT1A1,TECR
GO:0006810	transport	29	4130	0.041	ENSP00000243253,ENSP00000254508,ENSP00000258729,ENSP00000258739,ENSP00000261263,ENSP00000268058,ENSP00000268182,ENSP00000292401,ENSP00000295688,ENSP00000307940,ENSP00000314499,ENSP00000323867,ENSP00000331342,ENSP00000346453,ENSP00000347416,ENSP00000352834,ENSP00000353224,ENSP00000353270,ENSP00000360869,ENSP00000361635,ENSP00000379512,ENSP00000379888,ENSP00000401010,ENSP00000405926,ENSP00000414202…	AP3D1,AZGP1,CAPZB,CCT3,EEF2,ERGIC2,GAK,IFIT1,IGF2BP3,IPO4,IQGAP1,KDELR2,MGST1,MYO18A,MYO1C,NUP153,NUP210,PML,PPP6R1,PRKAG1,RAB11FIP1,RAB21,RER1,RPS8,SEC61A1,STIM1,TFRC,TMED7,VDAC2
GO:0006890	retrograde vesicle-mediated transport, Golgi to endoplasmic reticulum	4	81	0.041	ENSP00000258739,ENSP00000353270,ENSP00000405926,ENSP00000475168	ERGIC2,KDELR2,RER1,TMED7
GO:0006997	nucleus organization	5	124	0.041	ENSP00000198767,ENSP00000268058,ENSP00000358857,ENSP00000361845,ENSP00000444029	EMD,NUP153,PML,RRN3,ZMPSTE24
GO:0008104	protein localization	21	1966	0.041	ENSP00000243253,ENSP00000254051,ENSP00000254508,ENSP00000258739,ENSP00000261263,ENSP00000268058,ENSP00000292385,ENSP00000292401,ENSP00000314499,ENSP00000330074,ENSP00000331342,ENSP00000346453,ENSP00000347416,ENSP00000352834,ENSP00000353224,ENSP00000360869,ENSP00000361626,ENSP00000379888,ENSP00000405926,ENSP00000444029,ENSP00000475168	AP3D1,AZGP1,DBN1,GAK,HIST1H1B,IFIT1,IPO4,KDELR2,MYO1C,NUP153,NUP210,PML,RAB11FIP1,RAB21,RER1,RPS8,SEC61A1,TFRC,TMED7,TNS4,YBX1
GO:0009108	coenzyme biosynthetic process	5	167	0.041	ENSP00000215567,ENSP00000278353,ENSP00000280346,ENSP00000304592,ENSP00000353512	DLAT,FASN,HSD17B12,PARP9,TECR
GO:0009615	response to virus	6	270	0.041	ENSP00000268058,ENSP00000339145,ENSP00000353512,ENSP00000360869,ENSP00000360883,ENSP00000360891	IFIT1,IFIT2,IFIT3,PARP9,PML,RRP1B
GO:0009987	cellular process	71	14652	0.041	ENSP00000055077,ENSP00000198767,ENSP00000215567,ENSP00000221419,ENSP00000221801,ENSP00000234170,ENSP00000243253,ENSP00000254051,ENSP00000254436,ENSP00000258729,ENSP00000258739,ENSP00000261263,ENSP00000264071,ENSP00000268058,ENSP00000268182,ENSP00000272638,ENSP00000275428,ENSP00000275603,ENSP00000278353,ENSP00000280346,ENSP00000292385,ENSP00000292401,ENSP00000295688,ENSP00000297591,ENSP00000304592…	AP3D1,AZGP1,CAPZB,CCT3,CCT6A,CEBPZ,CLPTM1,COL17A1,DBN1,DLAT,EEF2,EFTUD2,EMD,EP400,FASN,FBL,FTSJ3,GAK,GALNT2,GGCT,GIGYF2,GNB2,HIST1H1B,HIST1H3A,HNRNPL,HSD17B12,IFIT1,IFIT2,IFIT3,IGF2BP3,INTS4,IPO4,IQGAP1,ITGA6,KDELR2,KIAA1429,KRT19,LIMA1,LMO7,MGST1,MYO18A,MYO1C,NOP56,NUP153,PARP9,PCMT1,PML,PPP6R1,PRKAG1,PTRF,RAB11FIP1,RAB21,RER1,RFC2,RPS8,RRN3,RRP1B,SEC61A1,STIM1,SULT1A1,TCOF1,TECR,TFRC,TNS4,TRIM2…
GO:0010608	posttranscriptional regulation of gene expression	8	441	0.041	ENSP00000221419,ENSP00000258729,ENSP00000268058,ENSP00000307940,ENSP00000353512,ENSP00000361626,ENSP00000367028,ENSP00000387170	EEF2,GIGYF2,HNRNPL,IGF2BP3,PARP9,PML,TCOF1,YBX1
GO:0015031	protein transport	15	1391	0.041	ENSP00000243253,ENSP00000254508,ENSP00000258739,ENSP00000261263,ENSP00000268058,ENSP00000292401,ENSP00000331342,ENSP00000346453,ENSP00000347416,ENSP00000352834,ENSP00000353224,ENSP00000360869,ENSP00000379888,ENSP00000405926,ENSP00000444029	AP3D1,AZGP1,IFIT1,IPO4,KDELR2,MYO1C,NUP153,NUP210,PML,RAB11FIP1,RAB21,RPS8,SEC61A1,TFRC,TMED7
GO:0016043	cellular component organization	34	5163	0.041	ENSP00000055077,ENSP00000198767,ENSP00000221801,ENSP00000243253,ENSP00000254436,ENSP00000261263,ENSP00000264071,ENSP00000268058,ENSP00000268182,ENSP00000275428,ENSP00000278353,ENSP00000292385,ENSP00000295688,ENSP00000314499,ENSP00000330074,ENSP00000340937,ENSP00000346453,ENSP00000347416,ENSP00000352834,ENSP00000353224,ENSP00000355124,ENSP00000358857,ENSP00000360891,ENSP00000361845,ENSP00000374213…	AP3D1,CAPZB,CCT3,COL17A1,DBN1,EMD,EP400,FBL,GAK,GGCT,HIST1H1B,HIST1H3A,HSD17B12,IFIT2,IPO4,IQGAP1,ITGA6,KRT19,LIMA1,MGST1,MYO18A,MYO1C,NUP153,PML,PPP6R1,RAB21,RER1,RFC2,RRN3,SEC61A1,TFRC,TRIM21,TUBB4A,ZMPSTE24
GO:0016072	rRNA metabolic process	6	217	0.041	ENSP00000221801,ENSP00000339145,ENSP00000349541,ENSP00000370589,ENSP00000379888,ENSP00000396673	FBL,FTSJ3,NOP56,PTRF,RPS8,RRP1B
GO:0032206	positive regulation of telomere maintenance	3	51	0.041	ENSP00000268058,ENSP00000275603,ENSP00000295688	CCT3,CCT6A,PML
GO:0033036	macromolecule localization	23	2268	0.041	ENSP00000221801,ENSP00000243253,ENSP00000254051,ENSP00000254508,ENSP00000258729,ENSP00000258739,ENSP00000261263,ENSP00000268058,ENSP00000292385,ENSP00000292401,ENSP00000314499,ENSP00000330074,ENSP00000331342,ENSP00000346453,ENSP00000347416,ENSP00000352834,ENSP00000353224,ENSP00000360869,ENSP00000361626,ENSP00000379888,ENSP00000405926,ENSP00000444029,ENSP00000475168	AP3D1,AZGP1,DBN1,FBL,GAK,HIST1H1B,IFIT1,IGF2BP3,IPO4,KDELR2,MYO1C,NUP153,NUP210,PML,RAB11FIP1,RAB21,RER1,RPS8,SEC61A1,TFRC,TMED7,TNS4,YBX1
GO:0033365	protein localization to organelle	9	649	0.041	ENSP00000243253,ENSP00000258739,ENSP00000268058,ENSP00000314499,ENSP00000330074,ENSP00000346453,ENSP00000361626,ENSP00000379888,ENSP00000444029	GAK,HIST1H1B,IPO4,KDELR2,NUP153,PML,RPS8,SEC61A1,YBX1
GO:0033875	ribonucleoside bisphosphate metabolic process	5	123	0.041	ENSP00000215567,ENSP00000278353,ENSP00000280346,ENSP00000304592,ENSP00000378972	DLAT,FASN,HSD17B12,SULT1A1,TECR
GO:0034032	purine nucleoside bisphosphate metabolic process	5	123	0.041	ENSP00000215567,ENSP00000278353,ENSP00000280346,ENSP00000304592,ENSP00000378972	DLAT,FASN,HSD17B12,SULT1A1,TECR
GO:0034613	cellular protein localization	15	1367	0.041	ENSP00000243253,ENSP00000254508,ENSP00000258739,ENSP00000268058,ENSP00000292385,ENSP00000314499,ENSP00000330074,ENSP00000346453,ENSP00000347416,ENSP00000352834,ENSP00000360869,ENSP00000361626,ENSP00000379888,ENSP00000444029,ENSP00000475168	AP3D1,DBN1,GAK,HIST1H1B,IFIT1,IPO4,KDELR2,MYO1C,NUP153,NUP210,PML,RER1,RPS8,SEC61A1,YBX1
GO:0035337	fatty-acyl-CoA metabolic process	3	37	0.041	ENSP00000215567,ENSP00000278353,ENSP00000304592	FASN,HSD17B12,TECR
GO:0042254	ribosome biogenesis	7	270	0.041	ENSP00000198767,ENSP00000221801,ENSP00000339145,ENSP00000362153,ENSP00000370589,ENSP00000379888,ENSP00000396673	FBL,FTSJ3,GNL2,NOP56,RPS8,RRN3,RRP1B
GO:0043604	amide biosynthetic process	8	495	0.041	ENSP00000215567,ENSP00000258729,ENSP00000275428,ENSP00000278353,ENSP00000280346,ENSP00000304592,ENSP00000307940,ENSP00000379888	DLAT,EEF2,FASN,GGCT,HSD17B12,IGF2BP3,RPS8,TECR
GO:0044085	cellular component biogenesis	22	2556	0.041	ENSP00000198767,ENSP00000221801,ENSP00000254436,ENSP00000264071,ENSP00000268058,ENSP00000295688,ENSP00000314499,ENSP00000330074,ENSP00000339145,ENSP00000340937,ENSP00000346453,ENSP00000355124,ENSP00000362153,ENSP00000370589,ENSP00000378400,ENSP00000379512,ENSP00000379888,ENSP00000386896,ENSP00000396673,ENSP00000414202,ENSP00000444029,ENSP00000480826	CCT3,COL17A1,FBL,FTSJ3,GAK,GNL2,HIST1H1B,HIST1H3A,IPO4,ITGA6,KRT19,LIMA1,MGST1,NOP56,NUP153,PML,PPP6R1,RPS8,RRN3,RRP1B,TRIM21,TUBB4A
GO:0044272	sulfur compound biosynthetic process	6	172	0.041	ENSP00000215567,ENSP00000275428,ENSP00000278353,ENSP00000280346,ENSP00000304592,ENSP00000379512	DLAT,FASN,GGCT,HSD17B12,MGST1,TECR
GO:0045184	establishment of protein localization	16	1467	0.041	ENSP00000243253,ENSP00000254508,ENSP00000258739,ENSP00000261263,ENSP00000268058,ENSP00000292401,ENSP00000330074,ENSP00000331342,ENSP00000346453,ENSP00000347416,ENSP00000352834,ENSP00000353224,ENSP00000360869,ENSP00000379888,ENSP00000405926,ENSP00000444029	AP3D1,AZGP1,HIST1H1B,IFIT1,IPO4,KDELR2,MYO1C,NUP153,NUP210,PML,RAB11FIP1,RAB21,RPS8,SEC61A1,TFRC,TMED7
GO:0046907	intracellular transport	16	1390	0.041	ENSP00000243253,ENSP00000254508,ENSP00000258739,ENSP00000261263,ENSP00000268058,ENSP00000314499,ENSP00000323867,ENSP00000346453,ENSP00000347416,ENSP00000352834,ENSP00000360869,ENSP00000379888,ENSP00000401010,ENSP00000405926,ENSP00000414202,ENSP00000444029	AP3D1,CAPZB,GAK,IFIT1,IPO4,KDELR2,MYO1C,NUP153,NUP210,PML,PPP6R1,PRKAG1,RAB21,RPS8,SEC61A1,TMED7
GO:0046949	fatty-acyl-CoA biosynthetic process	3	29	0.041	ENSP00000215567,ENSP00000278353,ENSP00000304592	FASN,HSD17B12,TECR
GO:0048193	Golgi vesicle transport	8	325	0.041	ENSP00000258739,ENSP00000314499,ENSP00000353270,ENSP00000401010,ENSP00000405926,ENSP00000414202,ENSP00000437073,ENSP00000475168	CAPZB,ERGIC2,GAK,KDELR2,MYO18A,PPP6R1,RER1,TMED7
GO:0050691	regulation of defense response to virus by host	3	39	0.041	ENSP00000268058,ENSP00000353512,ENSP00000360869	IFIT1,PARP9,PML
GO:0051054	positive regulation of DNA metabolic process	6	209	0.041	ENSP00000055077,ENSP00000268058,ENSP00000275603,ENSP00000295688,ENSP00000353224,ENSP00000353512	CCT3,CCT6A,PARP9,PML,RFC2,TFRC
GO:0051179	localization	37	5233	0.041	ENSP00000221801,ENSP00000243253,ENSP00000254051,ENSP00000254508,ENSP00000258729,ENSP00000258739,ENSP00000261263,ENSP00000264071,ENSP00000268058,ENSP00000268182,ENSP00000292385,ENSP00000292401,ENSP00000295688,ENSP00000307940,ENSP00000314499,ENSP00000323867,ENSP00000330074,ENSP00000331342,ENSP00000346453,ENSP00000347416,ENSP00000352834,ENSP00000353224,ENSP00000353270,ENSP00000353512,ENSP00000360869…	AP3D1,AZGP1,CAPZB,CCT3,DBN1,EEF2,ERGIC2,FBL,GAK,HIST1H1B,IFIT1,IGF2BP3,IPO4,IQGAP1,ITGA6,KDELR2,MGST1,MYO18A,MYO1C,NUP153,NUP210,PARP9,PML,PPP6R1,PRKAG1,RAB11FIP1,RAB21,RER1,RPS8,SEC61A1,STIM1,TFRC,TMED7,TNS4,TUBB4A,VDAC2,YBX1
GO:0051188	cofactor biosynthetic process	6	218	0.041	ENSP00000215567,ENSP00000275428,ENSP00000278353,ENSP00000280346,ENSP00000304592,ENSP00000353512	DLAT,FASN,GGCT,HSD17B12,PARP9,TECR
GO:0051234	establishment of localization	30	4248	0.041	ENSP00000243253,ENSP00000254508,ENSP00000258729,ENSP00000258739,ENSP00000261263,ENSP00000268058,ENSP00000268182,ENSP00000292401,ENSP00000295688,ENSP00000307940,ENSP00000314499,ENSP00000323867,ENSP00000330074,ENSP00000331342,ENSP00000346453,ENSP00000347416,ENSP00000352834,ENSP00000353224,ENSP00000353270,ENSP00000360869,ENSP00000361635,ENSP00000379512,ENSP00000379888,ENSP00000401010,ENSP00000405926…	AP3D1,AZGP1,CAPZB,CCT3,EEF2,ERGIC2,GAK,HIST1H1B,IFIT1,IGF2BP3,IPO4,IQGAP1,KDELR2,MGST1,MYO18A,MYO1C,NUP153,NUP210,PML,PPP6R1,PRKAG1,RAB11FIP1,RAB21,RER1,RPS8,SEC61A1,STIM1,TFRC,TMED7,VDAC2
GO:0051607	defense response to virus	5	181	0.041	ENSP00000268058,ENSP00000353512,ENSP00000360869,ENSP00000360883,ENSP00000360891	IFIT1,IFIT2,IFIT3,PARP9,PML
GO:0051641	cellular localization	21	2180	0.041	ENSP00000243253,ENSP00000254508,ENSP00000258739,ENSP00000261263,ENSP00000264071,ENSP00000268058,ENSP00000292385,ENSP00000314499,ENSP00000323867,ENSP00000330074,ENSP00000346453,ENSP00000347416,ENSP00000352834,ENSP00000360869,ENSP00000361626,ENSP00000379888,ENSP00000401010,ENSP00000405926,ENSP00000414202,ENSP00000444029,ENSP00000475168	AP3D1,CAPZB,DBN1,GAK,HIST1H1B,IFIT1,IPO4,KDELR2,MYO1C,NUP153,NUP210,PML,PPP6R1,PRKAG1,RAB21,RER1,RPS8,SEC61A1,TMED7,TUBB4A,YBX1
GO:0060341	regulation of cellular localization	10	766	0.041	ENSP00000261263,ENSP00000268058,ENSP00000268182,ENSP00000275603,ENSP00000295688,ENSP00000352834,ENSP00000353512,ENSP00000358857,ENSP00000444029,ENSP00000475168	CCT3,CCT6A,EMD,IQGAP1,MYO1C,NUP153,PARP9,PML,RAB21,RER1
GO:0071616	acyl-CoA biosynthetic process	4	41	0.041	ENSP00000215567,ENSP00000278353,ENSP00000280346,ENSP00000304592	DLAT,FASN,HSD17B12,TECR
GO:0071705	nitrogen compound transport	16	1690	0.041	ENSP00000243253,ENSP00000254508,ENSP00000258729,ENSP00000258739,ENSP00000261263,ENSP00000268058,ENSP00000292401,ENSP00000331342,ENSP00000346453,ENSP00000347416,ENSP00000352834,ENSP00000353224,ENSP00000360869,ENSP00000379888,ENSP00000405926,ENSP00000444029	AP3D1,AZGP1,IFIT1,IGF2BP3,IPO4,KDELR2,MYO1C,NUP153,NUP210,PML,RAB11FIP1,RAB21,RPS8,SEC61A1,TFRC,TMED7
GO:0071840	cellular component organization or biogenesis	39	5342	0.041	ENSP00000055077,ENSP00000198767,ENSP00000221801,ENSP00000243253,ENSP00000254436,ENSP00000261263,ENSP00000264071,ENSP00000268058,ENSP00000268182,ENSP00000275428,ENSP00000278353,ENSP00000292385,ENSP00000295688,ENSP00000314499,ENSP00000330074,ENSP00000339145,ENSP00000340937,ENSP00000346453,ENSP00000347416,ENSP00000352834,ENSP00000353224,ENSP00000355124,ENSP00000358857,ENSP00000360891,ENSP00000361845…	AP3D1,CAPZB,CCT3,COL17A1,DBN1,EMD,EP400,FBL,FTSJ3,GAK,GGCT,GNL2,HIST1H1B,HIST1H3A,HSD17B12,IFIT2,IPO4,IQGAP1,ITGA6,KRT19,LIMA1,MGST1,MYO18A,MYO1C,NOP56,NUP153,PML,PPP6R1,RAB21,RER1,RFC2,RPS8,RRN3,RRP1B,SEC61A1,TFRC,TRIM21,TUBB4A,ZMPSTE24
GO:1902583	multi-organism intracellular transport	2	5	0.041	ENSP00000360869,ENSP00000444029	IFIT1,NUP153
GO:1903829	positive regulation of cellular protein localization	8	287	0.041	ENSP00000268058,ENSP00000268182,ENSP00000275603,ENSP00000295688,ENSP00000352834,ENSP00000353512,ENSP00000358857,ENSP00000475168	CCT3,CCT6A,EMD,IQGAP1,MYO1C,PARP9,PML,RER1
GO:1904816	positive regulation of protein localization to chromosome, telomeric region	3	13	0.041	ENSP00000268058,ENSP00000275603,ENSP00000295688	CCT3,CCT6A,PML
GO:1904851	positive regulation of establishment of protein localization to telomere	2	10	0.041	ENSP00000275603,ENSP00000295688	CCT3,CCT6A
GO:2000278	regulation of DNA biosynthetic process	4	108	0.041	ENSP00000055077,ENSP00000268058,ENSP00000275603,ENSP00000295688	CCT3,CCT6A,PML,RFC2
GO:0031581	hemidesmosome assembly	2	12	0.0416	ENSP00000340937,ENSP00000386896	COL17A1,ITGA6
GO:0035457	cellular response to interferon-alpha	2	12	0.0416	ENSP00000360883,ENSP00000360891	IFIT2,IFIT3
GO:0032210	regulation of telomere maintenance via telomerase	3	54	0.0435	ENSP00000268058,ENSP00000275603,ENSP00000295688	CCT3,CCT6A,PML
GO:0051170	import into nucleus	4	122	0.0457	ENSP00000268058,ENSP00000323867,ENSP00000346453,ENSP00000444029	IPO4,NUP153,PML,PRKAG1
GO:0006403	RNA localization	5	211	0.0482	ENSP00000221801,ENSP00000254508,ENSP00000258729,ENSP00000352834,ENSP00000444029	FBL,IGF2BP3,MYO1C,NUP153,NUP210
GO:0006396	RNA processing	10	825	0.0491	ENSP00000221419,ENSP00000221801,ENSP00000297591,ENSP00000339145,ENSP00000361626,ENSP00000370589,ENSP00000379888,ENSP00000392094,ENSP00000396673,ENSP00000434466	EFTUD2,FBL,FTSJ3,HNRNPL,INTS4,KIAA1429,NOP56,RPS8,RRP1B,YBX1
GO:0032272	negative regulation of protein polymerization	3	58	0.0499	ENSP00000264071,ENSP00000361635,ENSP00000401010	CAPZB,TUBB4A,VDAC2
