# Supplementary material for: Inflammatory IFIT3 renders chemotherapy resistance by regulating post-translational modification of VDAC2 in pancreatic cancer
Source: Theranostics. 2020 Jun 1;10(16):7178–92. doi: 10.7150/thno.43093 (PMC7330856; doi:10.7150/thno.43093)
Supplement: Supplementary file 2 — Supplementary S2. [file thnov10p7178s2.zip › Supplementary file S1_Sample identifier.xlsx]

## Sheet: TCGA PAAD
Sample ID	Group by IFIT3	Group by VDAC2
TCGA-2J-AAB1-01	IFIT3-High	VDAC2-High
TCGA-2J-AAB4-01	IFIT3-High	VDAC2-High
TCGA-2J-AAB6-01	IFIT3-High	VDAC2-High
TCGA-2J-AAB8-01	IFIT3-High	VDAC2-High
TCGA-2J-AAB9-01	IFIT3-Low	VDAC2-High
TCGA-2J-AABA-01	IFIT3-Low	VDAC2-Low
TCGA-2J-AABE-01	IFIT3-Low	VDAC2-Low
TCGA-2J-AABF-01	IFIT3-High	VDAC2-Low
TCGA-2J-AABH-01	IFIT3-Low	VDAC2-High
TCGA-2J-AABI-01	IFIT3-Low	VDAC2-High
TCGA-2J-AABK-01	IFIT3-High	VDAC2-High
TCGA-2J-AABO-01	IFIT3-Low	VDAC2-Low
TCGA-2J-AABP-01	IFIT3-Low	VDAC2-Low
TCGA-2J-AABR-01	IFIT3-Low	VDAC2-Low
TCGA-2J-AABT-01	IFIT3-Low	VDAC2-High
TCGA-2J-AABU-01	IFIT3-Low	VDAC2-Low
TCGA-2J-AABV-01	IFIT3-Low	VDAC2-High
TCGA-2L-AAQA-01	IFIT3-Low	VDAC2-High
TCGA-2L-AAQE-01	IFIT3-High	VDAC2-High
TCGA-2L-AAQI-01	IFIT3-High	VDAC2-Low
TCGA-2L-AAQJ-01	IFIT3-Low	VDAC2-High
TCGA-2L-AAQL-01	IFIT3-Low	VDAC2-High
TCGA-2L-AAQM-01	IFIT3-Low	VDAC2-Low
TCGA-3A-A9I5-01	IFIT3-Low	VDAC2-High
TCGA-3A-A9I7-01	IFIT3-High	VDAC2-High
TCGA-3A-A9I9-01	IFIT3-Low	VDAC2-High
TCGA-3A-A9IB-01	IFIT3-High	VDAC2-High
TCGA-3A-A9IC-01	IFIT3-Low	VDAC2-Low
TCGA-3A-A9IH-01	IFIT3-High	VDAC2-High
TCGA-3A-A9IJ-01	IFIT3-Low	VDAC2-High
TCGA-3A-A9IL-01	IFIT3-Low	VDAC2-Low
TCGA-3A-A9IN-01	IFIT3-Low	VDAC2-Low
TCGA-3A-A9IO-01	IFIT3-Low	VDAC2-High
TCGA-3A-A9IR-01	IFIT3-Low	VDAC2-Low
TCGA-3A-A9IS-01	IFIT3-Low	VDAC2-Low
TCGA-3A-A9IU-01	IFIT3-High	VDAC2-Low
TCGA-3A-A9IV-01	IFIT3-Low	VDAC2-Low
TCGA-3A-A9IX-01	IFIT3-Low	VDAC2-Low
TCGA-3A-A9IZ-01	IFIT3-Low	VDAC2-High
TCGA-3A-A9J0-01	IFIT3-Low	VDAC2-High
TCGA-3E-AAAY-01	IFIT3-High	VDAC2-High
TCGA-3E-AAAZ-01	IFIT3-Low	VDAC2-High
TCGA-F2-6879-01	IFIT3-High	VDAC2-High
TCGA-F2-6880-01	IFIT3-Low	VDAC2-High
TCGA-F2-7273-01	IFIT3-High	VDAC2-Low
TCGA-F2-7276-01	IFIT3-Low	VDAC2-Low
TCGA-F2-A44G-01	IFIT3-Low	VDAC2-High
TCGA-F2-A44H-01	IFIT3-Low	VDAC2-Low
TCGA-F2-A7TX-01	IFIT3-High	VDAC2-High
TCGA-F2-A8YN-01	IFIT3-Low	VDAC2-High
TCGA-FB-A4P5-01	IFIT3-High	VDAC2-Low
TCGA-FB-A4P6-01	IFIT3-High	VDAC2-Low
TCGA-FB-A545-01	IFIT3-Low	VDAC2-Low
TCGA-FB-A5VM-01	IFIT3-High	VDAC2-High
TCGA-FB-A78T-01	IFIT3-High	VDAC2-High
TCGA-FB-A7DR-01	IFIT3-High	VDAC2-High
TCGA-FB-AAPP-01	IFIT3-Low	VDAC2-High
TCGA-FB-AAPQ-01	IFIT3-Low	VDAC2-High
TCGA-FB-AAPS-01	IFIT3-High	VDAC2-Low
TCGA-FB-AAPU-01	IFIT3-Low	VDAC2-High
TCGA-FB-AAPY-01	IFIT3-High	VDAC2-Low
TCGA-FB-AAPZ-01	IFIT3-Low	VDAC2-High
TCGA-FB-AAQ0-01	IFIT3-High	VDAC2-High
TCGA-FB-AAQ1-01	IFIT3-High	VDAC2-High
TCGA-FB-AAQ2-01	IFIT3-Low	VDAC2-High
TCGA-FB-AAQ3-01	IFIT3-High	VDAC2-High
TCGA-FB-AAQ6-01	IFIT3-Low	VDAC2-High
TCGA-H6-8124-01	IFIT3-Low	VDAC2-Low
TCGA-H6-A45N-01	IFIT3-High	VDAC2-Low
TCGA-H8-A6C1-01	IFIT3-High	VDAC2-Low
TCGA-HV-A5A3-01	IFIT3-Low	VDAC2-Low
TCGA-HV-A5A4-01	IFIT3-High	VDAC2-Low
TCGA-HV-A5A5-01	IFIT3-High	VDAC2-Low
TCGA-HV-A5A6-01	IFIT3-Low	VDAC2-Low
TCGA-HV-A7OL-01	IFIT3-High	VDAC2-High
TCGA-HV-A7OP-01	IFIT3-Low	VDAC2-High
TCGA-HV-AA8V-01	IFIT3-High	VDAC2-Low
TCGA-HV-AA8X-01	IFIT3-High	VDAC2-High
TCGA-HZ-7289-01	IFIT3-Low	VDAC2-High
TCGA-HZ-7918-01	IFIT3-High	VDAC2-Low
TCGA-HZ-7919-01	IFIT3-High	VDAC2-High
TCGA-HZ-7920-01	IFIT3-Low	VDAC2-Low
TCGA-HZ-7922-01	IFIT3-Low	VDAC2-High
TCGA-HZ-7923-01	IFIT3-High	VDAC2-Low
TCGA-HZ-7924-01	IFIT3-Low	VDAC2-Low
TCGA-HZ-7925-01	IFIT3-High	VDAC2-High
TCGA-HZ-7926-01	IFIT3-Low	VDAC2-High
TCGA-HZ-8001-01	IFIT3-High	VDAC2-High
TCGA-HZ-8002-01	IFIT3-Low	VDAC2-Low
TCGA-HZ-8003-01	IFIT3-High	VDAC2-Low
TCGA-HZ-8005-01	IFIT3-High	VDAC2-High
TCGA-HZ-8315-01	IFIT3-High	VDAC2-Low
TCGA-HZ-8317-01	IFIT3-Low	VDAC2-High
TCGA-HZ-8519-01	IFIT3-High	VDAC2-Low
TCGA-HZ-8636-01	IFIT3-Low	VDAC2-Low
TCGA-HZ-8637-01	IFIT3-High	VDAC2-Low
TCGA-HZ-8638-01	IFIT3-High	VDAC2-Low
TCGA-HZ-A49G-01	IFIT3-High	VDAC2-Low
TCGA-HZ-A49H-01	IFIT3-High	VDAC2-Low
TCGA-HZ-A49I-01	IFIT3-High	VDAC2-Low
TCGA-HZ-A4BH-01	IFIT3-High	VDAC2-Low
TCGA-HZ-A4BK-01	IFIT3-High	VDAC2-Low
TCGA-HZ-A77O-01	IFIT3-Low	VDAC2-High
TCGA-HZ-A77P-01	IFIT3-Low	VDAC2-High
TCGA-HZ-A77Q-01	IFIT3-High	VDAC2-Low
TCGA-HZ-A8P0-01	IFIT3-Low	VDAC2-Low
TCGA-HZ-A8P1-01	IFIT3-Low	VDAC2-High
TCGA-HZ-A9TJ-01	IFIT3-Low	VDAC2-Low
TCGA-IB-7644-01	IFIT3-High	VDAC2-High
TCGA-IB-7645-01	IFIT3-Low	VDAC2-Low
TCGA-IB-7646-01	IFIT3-High	VDAC2-High
TCGA-IB-7647-01	IFIT3-Low	VDAC2-High
TCGA-IB-7649-01	IFIT3-High	VDAC2-Low
TCGA-IB-7651-01	IFIT3-High	VDAC2-Low
TCGA-IB-7652-01	IFIT3-High	VDAC2-High
TCGA-IB-7885-01	IFIT3-Low	VDAC2-High
TCGA-IB-7886-01	IFIT3-High	VDAC2-High
TCGA-IB-7887-01	IFIT3-Low	VDAC2-Low
TCGA-IB-7888-01	IFIT3-Low	VDAC2-Low
TCGA-IB-7889-01	IFIT3-High	VDAC2-High
TCGA-IB-7890-01	IFIT3-Low	VDAC2-Low
TCGA-IB-7891-01	IFIT3-High	VDAC2-Low
TCGA-IB-7893-01	IFIT3-High	VDAC2-Low
TCGA-IB-7897-01	IFIT3-High	VDAC2-Low
TCGA-IB-8126-01	IFIT3-High	VDAC2-Low
TCGA-IB-8127-01	IFIT3-High	VDAC2-Low
TCGA-IB-A5SO-01	IFIT3-High	VDAC2-High
TCGA-IB-A5SP-01	IFIT3-High	VDAC2-High
TCGA-IB-A5SQ-01	IFIT3-High	VDAC2-High
TCGA-IB-A5SS-01	IFIT3-High	VDAC2-High
TCGA-IB-A5ST-01	IFIT3-High	VDAC2-High
TCGA-IB-A6UF-01	IFIT3-Low	VDAC2-High
TCGA-IB-A6UG-01	IFIT3-Low	VDAC2-High
TCGA-IB-A7LX-01	IFIT3-Low	VDAC2-High
TCGA-IB-A7M4-01	IFIT3-High	VDAC2-High
TCGA-IB-AAUM-01	IFIT3-Low	VDAC2-High
TCGA-IB-AAUN-01	IFIT3-High	VDAC2-High
TCGA-IB-AAUO-01	IFIT3-High	VDAC2-Low
TCGA-IB-AAUP-01	IFIT3-Low	VDAC2-Low
TCGA-IB-AAUQ-01	IFIT3-High	VDAC2-High
TCGA-IB-AAUR-01	IFIT3-Low	VDAC2-Low
TCGA-IB-AAUS-01	IFIT3-High	VDAC2-Low
TCGA-IB-AAUT-01	IFIT3-High	VDAC2-Low
TCGA-IB-AAUU-01	IFIT3-High	VDAC2-High
TCGA-IB-AAUV-01	IFIT3-Low	VDAC2-Low
TCGA-IB-AAUW-01	IFIT3-High	VDAC2-Low
TCGA-L1-A7W4-01	IFIT3-Low	VDAC2-High
TCGA-LB-A7SX-01	IFIT3-Low	VDAC2-Low
TCGA-LB-A8F3-01	IFIT3-Low	VDAC2-High
TCGA-LB-A9Q5-01	IFIT3-High	VDAC2-High
TCGA-M8-A5N4-01	IFIT3-High	VDAC2-Low
TCGA-OE-A75W-01	IFIT3-High	VDAC2-High
TCGA-PZ-A5RE-01	IFIT3-High	VDAC2-High
TCGA-Q3-A5QY-01	IFIT3-Low	VDAC2-Low
TCGA-Q3-AA2A-01	IFIT3-Low	VDAC2-Low
TCGA-RB-A7B8-01	IFIT3-High	VDAC2-Low
TCGA-RB-AA9M-01	IFIT3-Low	VDAC2-Low
TCGA-RL-AAAS-01	IFIT3-High	VDAC2-Low
TCGA-S4-A8RM-01	IFIT3-Low	VDAC2-Low
TCGA-S4-A8RO-01	IFIT3-Low	VDAC2-High
TCGA-S4-A8RP-01	IFIT3-Low	VDAC2-Low
TCGA-US-A774-01	IFIT3-High	VDAC2-Low
TCGA-US-A776-01	IFIT3-Low	VDAC2-High
TCGA-US-A779-01	IFIT3-Low	VDAC2-High
TCGA-US-A77E-01	IFIT3-High	VDAC2-Low
TCGA-US-A77G-01	IFIT3-High	VDAC2-Low
TCGA-US-A77J-01	IFIT3-Low	VDAC2-Low
TCGA-XD-AAUG-01	IFIT3-Low	VDAC2-Low
TCGA-XD-AAUH-01	IFIT3-Low	VDAC2-Low
TCGA-XD-AAUI-01	IFIT3-Low	VDAC2-High
TCGA-XD-AAUL-01	IFIT3-High	VDAC2-High
TCGA-XN-A8T3-01	IFIT3-High	VDAC2-Low
TCGA-XN-A8T5-01	IFIT3-Low	VDAC2-Low
TCGA-YB-A89D-01	IFIT3-Low	VDAC2-High
TCGA-YH-A8SY-01	IFIT3-High	VDAC2-High
TCGA-YY-A8LH-01	IFIT3-High	VDAC2-High
TCGA-Z5-AAPL-01	IFIT3-High	VDAC2-Low

## Sheet: Bailey
Supplementary file S1_Sample identifier
ICGC_ID	Group by IFIT3	Group by VDAC2
ICGC_0006	IFIT3-High	VDAC2-Low
ICGC_0007	IFIT3-High	VDAC2-High
ICGC_0009	IFIT3-High	VDAC2-High
ICGC_0020	IFIT3-Low	VDAC2-High
ICGC_0021	IFIT3-High	VDAC2-High
ICGC_0025	IFIT3-High	VDAC2-Low
ICGC_0026	IFIT3-Low	VDAC2-High
ICGC_0031	IFIT3-High	VDAC2-Low
ICGC_0033	IFIT3-Low	VDAC2-Low
ICGC_0037	IFIT3-High	VDAC2-High
ICGC_0048	IFIT3-Low	VDAC2-Low
ICGC_0051	IFIT3-High	VDAC2-High
ICGC_0052	IFIT3-High	VDAC2-Low
ICGC_0053	IFIT3-High	VDAC2-Low
ICGC_0054	IFIT3-High	VDAC2-High
ICGC_0055	IFIT3-High	VDAC2-Low
ICGC_0059	IFIT3-Low	VDAC2-Low
ICGC_0061	IFIT3-High	VDAC2-Low
ICGC_0063	IFIT3-Low	VDAC2-Low
ICGC_0066	IFIT3-Low	VDAC2-High
ICGC_0067	IFIT3-High	VDAC2-High
ICGC_0075	IFIT3-Low	VDAC2-Low
ICGC_0087	IFIT3-High	VDAC2-Low
ICGC_0088	IFIT3-Low	VDAC2-Low
ICGC_0099	IFIT3-Low	VDAC2-Low
ICGC_0103	IFIT3-Low	VDAC2-High
ICGC_0105	IFIT3-High	VDAC2-High
ICGC_0108	IFIT3-High	VDAC2-High
ICGC_0109	IFIT3-Low	VDAC2-High
ICGC_0114	IFIT3-Low	VDAC2-High
ICGC_0115	IFIT3-High	VDAC2-High
ICGC_0124	IFIT3-Low	VDAC2-Low
ICGC_0134	IFIT3-High	VDAC2-High
ICGC_0135	IFIT3-Low	VDAC2-Low
ICGC_0139	IFIT3-Low	VDAC2-Low
ICGC_0140	IFIT3-Low	VDAC2-High
ICGC_0141	IFIT3-High	VDAC2-Low
ICGC_0143	IFIT3-Low	VDAC2-Low
ICGC_0144	IFIT3-High	VDAC2-Low
ICGC_0146	IFIT3-Low	VDAC2-High
ICGC_0149	IFIT3-Low	VDAC2-High
ICGC_0150	IFIT3-Low	VDAC2-Low
ICGC_0153	IFIT3-High	VDAC2-Low
ICGC_0169	IFIT3-High	VDAC2-Low
ICGC_0185	IFIT3-Low	VDAC2-High
ICGC_0188	IFIT3-Low	VDAC2-High
ICGC_0192	IFIT3-High	VDAC2-High
ICGC_0199	IFIT3-High	VDAC2-Low
ICGC_0201	IFIT3-High	VDAC2-Low
ICGC_0205	IFIT3-High	VDAC2-High
ICGC_0206	IFIT3-High	VDAC2-Low
ICGC_0207	IFIT3-Low	VDAC2-High
ICGC_0212	IFIT3-High	VDAC2-Low
ICGC_0214	IFIT3-High	VDAC2-Low
ICGC_0215	IFIT3-Low	VDAC2-Low
ICGC_0223	IFIT3-High	VDAC2-Low
ICGC_0224	IFIT3-Low	VDAC2-High
ICGC_0227	IFIT3-High	VDAC2-High
ICGC_0230	IFIT3-High	VDAC2-Low
ICGC_0235	IFIT3-Low	VDAC2-High
ICGC_0295	IFIT3-Low	VDAC2-High
ICGC_0296	IFIT3-High	VDAC2-Low
ICGC_0300	IFIT3-High	VDAC2-High
ICGC_0301	IFIT3-High	VDAC2-Low
ICGC_0303	IFIT3-High	VDAC2-High
ICGC_0304	IFIT3-High	VDAC2-High
ICGC_0309	IFIT3-High	VDAC2-High
ICGC_0312	IFIT3-Low	VDAC2-Low
ICGC_0313	IFIT3-High	VDAC2-High
ICGC_0315	IFIT3-High	VDAC2-Low
ICGC_0321	IFIT3-High	VDAC2-High
ICGC_0326	IFIT3-Low	VDAC2-Low
ICGC_0338	IFIT3-Low	VDAC2-High
ICGC_0354	IFIT3-Low	VDAC2-Low
ICGC_0365	IFIT3-Low	VDAC2-High
ICGC_0391	IFIT3-High	VDAC2-Low
ICGC_0392	IFIT3-High	VDAC2-High
ICGC_0393	IFIT3-High	VDAC2-High
ICGC_0395	IFIT3-Low	VDAC2-Low
ICGC_0406	IFIT3-Low	VDAC2-High
ICGC_0412	IFIT3-Low	VDAC2-Low
ICGC_0415	IFIT3-Low	VDAC2-Low
ICGC_0417	IFIT3-Low	VDAC2-High
ICGC_0419	IFIT3-Low	VDAC2-High
ICGC_0420	IFIT3-High	VDAC2-High
ICGC_0486	IFIT3-Low	VDAC2-High
ICGC_0502	IFIT3-Low	VDAC2-Low
ICGC_0503	IFIT3-Low	VDAC2-Low
ICGC_0507	IFIT3-Low	VDAC2-Low
ICGC_0518	IFIT3-High	VDAC2-High
ICGC_0521	IFIT3-Low	VDAC2-Low
ICGC_0522	IFIT3-Low	VDAC2-Low
ICGC_0526	IFIT3-Low	VDAC2-Low
ICGC_0535	IFIT3-Low	VDAC2-High
ICGC_0536	IFIT3-High	VDAC2-High
ICGC_0543	IFIT3-Low	VDAC2-High
